# Supplementary material for: Angiogenesis in the Outer Membrane of Chronic Subdural Hematomas through Thrombin-Cleaved Osteopontin and the Integrin α9 and Integrin β1 Signaling Pathways
Source: Biomedicines. 2023 May 13;11(5):1440. doi: 10.3390/biomedicines11051440 (PMC10216439; doi:10.3390/biomedicines11051440)
Supplement: Supplementary file 1 [file biomedicines-11-01440-s001.zip]

Archive with 1 entries (1 files):
- biomedicines-2389423-supplementary.pdf
